# Supplementary material for: Reinforcement of Dextran Methacrylate-Based Hydrogel, Semi-IPN, and IPN with Multivalent Crosslinkers
Source: Gels. 2024 Nov 27;10(12):773. doi: 10.3390/gels10120773 (PMC11675718; doi:10.3390/gels10120773)
Supplement: Supplementary file 1 [file gels-10-00773-s001.zip]

Archive with 1 entries (1 files):
- gels-3315540-supplementary.pdf
